# Supplementary material for: Kai-Bi-Bu-Fei Decoction Protects Mice Against Influenza Virus-Induced Severe Pneumonia via Gut Microbiota–Short Chain Fatty Acid Axis
Source: Pharmaceuticals (Basel). 2026 Jun 30;19(7):1029. doi: 10.3390/ph19071029 (PMC13414940; doi:10.3390/ph19071029)
Supplement: Supplementary file 1 [file pharmaceuticals-19-01029-s001.zip]

Archive with 1 entries (1 files):
- pharmaceuticals-4323627-supplementary.pdf
